# Supplementary material for: Study of a SARS-CoV-2 Outbreak in a Belgian Military Education and Training Center in Maradi, Niger
Source: Viruses. 2020 Aug 27;12(9):949. doi: 10.3390/v12090949 (PMC7552053; doi:10.3390/v12090949)
Supplement: Supplementary file 1 [file viruses-12-00949-s001.zip]

Archive with 1 entries (1 files):
- viruses-916876-supplementary.xlsx
